# Supplementary material for: The RNA helicase DHX35 functions as a co-sensor for RIG-I-mediated innate immunity
Source: PLoS Pathog. 2024 Jul 22;20(7):e1012379. doi: 10.1371/journal.ppat.1012379 (PMC11262647; doi:10.1371/journal.ppat.1012379)
Supplement: S1 Data — (XLSX) [file ppat.1012379.s001.xlsx]

## Sheet: Figure 1A
dhx35 mRNA
	siNC	siDHX35
	1	0.291712
	1	0.29
	1	0.26

## Sheet: Figure 1B
dhx35 mRNA
	siNC	siDHX35
	1	0.357374
	1	0.296603
	1	0.27991

## Sheet: Figure 1C
IFN-β
		siNC			siDHX35
	Lipo 2000	0	0	0	0	0	0
	Poly(I:C)-H	77.526	55.853	91.158	24.224	25.405	11.747
	Poly(I:C)-L	78.848	86.297	83.929	39.073	42.154	42.614
	Poly(dA:dT)	213.645	240.732	267.719	150.115	88.132	78.919

## Sheet: Figure 1D
IFN-β
		siNC			siDHX35
	Lipo 2000	0	0	0	0	0	0
	Poly(I:C)-H	136.943	204.913	103.279	11.905	48.894	21.284
	Poly(I:C)-L	316.782	426.984	326.958	41.798	174.021	31.604
	Poly(dA:dT)	2134.81	1604.62	1800.72	671.274	635.176	843.164

## Sheet: Figure 1E
IFN-β
		siNC			siDHX35
	None	0	0	0	0	0	0
	Flu	352.641	321.936	287.866	121.354	147.627	111.247
	RSV	151.246	163.185	126.163	74.954	70.531	57.286

## Sheet: Figure 1F
IFN-β
		siNC			siDHX35
	None	0	0	0	0	0	0
	Flu	1266.55	1006.77	1053.48	569.344	522.971	459.279
	RSV	331.854	322.176	278.153	131.247	176.446	162.549

## Sheet: Figure 1G
IL6 mRNA
		siNC			siDHX35
	Lipo 2000	1	1	1	1	1	1
	Poly(I:C)-H	568.1	699.413	639.145	191.341	206.5	280.139
	Poly(I:C)-L	630.346	694.581	613.109	200.853	268.728	364.557
	Poly(dA:dT)	719.076	1296.13	1097.5	385.343	222.861	430.539

## Sheet: Figure1H
IL6 mRNA
		siNC			siDHX35
	Lipo 2000	1	1	1	1	1	1
	Poly(I:C)-H	1232.35	1458.18	1639.13	145.266	478.025	232.045
	Poly(I:C)-L	763.876	677.96	668.364	78.4393	126.038	99.5184
	Poly(dA:dT)	3422.25	3872.07	3640.42	123.221	152.742	328.102

## Sheet: Figure 1I
CXCL10 mRNA
		siNC			siDHX35
	Lipo 2000	1	1	1	1	1	1
	Poly(I:C)-H	277.21	333.144	282.088	139.83	137.187	177.294
	Poly(I:C)-L	570.75	484.382	464.65	209.3	196.72	177.294
	Poly(dA:dT)	241.16	276.282	319.573	146.34	122.786	119.428

## Sheet: Figure 1J
CXCL10 mRNA
		siNC			siDHX35
	Lipo 2000	1	1	1	1	1	1
	Poly(I:C)-H	1187.16	1959.07	1520.39	295.359	698.139	356.662
	Poly(I:C)-L	1037.17	1014	781.963	204.995	335.676	314.121
	Poly(dA:dT)	1599.9	1262.15	1429.45	270.096	244.866	522.387

[truncated: 16 more sheets: Figure 1L, Figure 1M, Figure 1N, Figure 3C, Figure 3D, Figure 4A, Figure 4B, Figure 4C, Figure 4D, Figure 5A, Figure 5B, Figure 6B top, Figure 6B middle, Figure 6B below, Figure S1C, Figure S1D]
